# Supplementary material for: Whole body balance control in Lenke 1 thoracic adolescent idiopathic scoliosis during level walking
Source: PLoS One. 2020 Mar 6;15(3):e0229775. doi: 10.1371/journal.pone.0229775 (PMC7059927; doi:10.1371/journal.pone.0229775)
Supplement: S1 Data — (XLSX) [file pone.0229775.s001.xlsx]

## Sheet: Variable
AvgSpeed	StrideLength	StepLengthl	StepWidth	Cadence	DLSi	DLSt	SLS	CSLS
1169.38	1170.82	648.221	135.527	110.769	9.64672	10.6354	41.5869	41.131
1243.88	1056.85	552.072	74.5268	139.622	11.2498	11.8689	41.0466	38.8348
1366.57	1189.31	615.725	45.5392	134.172	11.2599	11.1066	40.5138	40.1197
1058.68	1012.65	521.557	116.542	124.749	9.35471	9.00569	41.8291	42.8105
1294.46	1190.94	619.405	130.503	127.221	9.04366	9.41256	42.569	41.9748
1130.58	1124.92	582.902	118.254	121.675	12.9397	11.4471	40.1666	38.4466
1170.48	1122.78	594.307	91.9238	121.725	12.377	11.31	39.9304	39.3826
1030.43	1110.21	602.876	163.968	107.51	14.0279	14.4523	36.7403	37.7795
1139.55	1091.26	577.3	84.1816	118.956	8.90313	10.6218	41.8045	41.6706
956.979	1075.07	542.638	74.887	108.326	13.1486	13.0271	38.6978	38.1266
1144.78	1133.81	604.944	111.701	118.594	13.0744	12.3811	38.8641	38.6804
1298.64	1120.49	580.934	61.663	133.364	13.9515	13.4613	37.928	37.6592
1013.69	1160.13	586.253	85.7827	106.954	15.4037	13.3756	38.0681	36.1527
846.54	988.319	505.587	143.278	93.5065	13.9609	11.0089	36.7891	41.2411
1095.06	1114	582.425	76.1274	118.517	11.3111	9.17208	41.7754	40.7415
1068.41	1179.68	613.909	108.99	103.618	13.8191	12.1023	37.4996	39.5789
751.12	1251.01	717.757	149.711	123.485	10.6354	9.64672	41.131	41.5869
1200.06	1026.42	557.666	102.566	132.452	11.8689	11.2498	38.8348	41.0466
1346.71	1166.68	636.208	37.7689	131.777	11.1066	11.2599	40.1197	40.5138
949.311	994.286	497.377	124.645	115.827	9.00569	9.35471	42.8105	41.8291
1246.14	1191.23	619.261	110.93	121.984	9.41256	9.04366	41.9748	42.569
1096.01	1084.53	569.245	106.439	112.528	11.4471	12.9397	38.4466	40.1666
1178.13	1144.92	600.656	32.5325	114.687	11.31	12.377	39.3826	39.9304
985.658	1107.93	566.224	152.3	103.86	14.4523	14.0279	37.7795	36.7403
1368.35	1139.54	614.576	104.225	139.164	10.6218	8.90313	41.6706	41.8045
927.02	1022.26	514.894	57.5342	108.745	13.0271	13.1486	38.1266	38.6978
1185.95	1160.81	602.541	72.2651	114.51	12.3811	13.0744	38.6804	38.8641
1210.07	1102.79	592.262	68.2109	123.81	13.4613	13.9515	37.6592	37.928
950.18	1033.13	546.466	71.1309	102.913	13.3756	15.4037	36.7724	38.0681
989.564	1007.59	523.26	154.156	116.129	11.0089	13.9609	39.0165	36.7891
1100.98	1141.56	594.931	77.747	107.499	9.17208	11.3111	39.6128	41.7754
1142.9	1188.99	645.113	94.3079	109.091	12.1023	13.8191	37.2205	37.4996

## Sheet: WalkIA
TrailHS_APIA	TrailCTO_APIA	TrailCHS_APIA	TrailTO_APIA	TrailHS_MLIA	TrailCTO_MLIA	TrailCHS_MLIA	TrailTO_MLIA	TrailHS_APRCIA	TrailCTO_APRCIA	TrailCHS_APRCIA	TrailTO_APRCIA	TrailHS_MLRCIA	TrailCTO_MLRCIA	TrailCHS_MLRCIA	TrailTO_MLRCIA
7.42384	-9.26583	9.15756	-9.6911	3.09585	-3.20134	-3.39358	4.02274	-192.929	-136.552	-104.041	-66.6488	-80.359	-53.8442	44.0352	38.7396
7.82312	-5.78366	9.79282	-6.67604	4.18989	-2.95465	-2.9455	2.84026	-267.479	-67.4595	-141.782	-97.3517	-140.564	-55.7508	56.0554	32.5356
11.7631	-7.0886	12.4293	-8.19079	2.46459	-1.84309	-1.42838	2.0752	-179.825	36.6243	-209.478	22.2732	-43.5162	-5.12307	39.1704	7.289
8.78431	-6.49906	9.39272	-5.6879	3.34122	-2.1649	-2.55291	2.5725	-172.804	-203.147	-247.238	-272.553	-76.8774	-82.4517	84.0795	84.074
10.6317	-7.21629	10.5535	-6.26367	1.73725	-2.02725	-2.27589	2.54402	-356.727	-152.463	-227.115	-227.028	-86.6085	-35.2143	69.3513	71.7215
9.02932	-7.79466	10.5901	-8.73327	3.90997	-1.82321	-4.1097	4.61549	-167.213	5.8163	-18.4343	14.9508	-38.0766	-11.8735	25.8826	10.2156
8.06966	-8.82512	8.61659	-9.12853	2.43194	-1.31506	-3.03188	3.73822	50.3185	18.0568	33.5047	4.95112	-4.14122	-9.64924	9.3451	15.8715
7.54309	-8.64087	6.13164	-7.54697	3.47335	-2.90891	-3.42872	4.60982	-86.1998	-16.3048	-17.6603	26.9459	-39.1084	-13.5515	23.3423	5.97849
9.23	-6.72262	8.79417	-8.8599	2.19707	-1.17383	-1.57687	3.43063	-64.7271	-200.818	3.09281	-29.3436	-25.6906	-38.3274	14.0823	17.0497
6.97273	-9.62977	7.02248	-9.84295	2.41697	-1.59042	-1.6757	3.58615	-148.394	10.8653	-134.781	16.9425	-19.0863	-6.62901	45.553	1.97588
10.0665	-6.36323	8.63089	-7.49893	3.19316	-1.71833	-2.18601	3.96806	3.44243	22.2994	30.6852	35.0651	-13.6158	-7.83895	10.1513	3.45494
7.98306	-6.83897	8.35893	-7.52791	2.48618	-2.20806	-2.09041	1.86293	-72.5003	43.5195	-70.6482	40.7197	-32.1595	-6.29542	27.8146	4.89076
6.56209	-9.16602	6.90618	-9.52094	4.1636	-2.40124	-2.25637	4.03761	11.7215	27.3688	18.2126	38.3529	-13.0891	0.877666	6.89381	-2.81545
5.58689	-10.1816	5.9958	-10.9219	3.71476	-4.57475	-4.31225	4.05706	53.1411	38.8053	29.0893	-5.33476	1.47344	1.30224	5.61235	20.9315
9.01565	-7.37265	8.44936	-8.44107	2.96569	-1.82063	-2.10414	2.53569	53.9472	-65.4847	-106.285	-41.5004	2.2558	-24.4409	30.5351	25.1264
8.36091	-8.58707	8.09264	-9.65925	3.01141	-2.54805	-2.36796	3.07508	66.9231	44.8647	-63.9725	41.0464	6.81001	2.21791	26.8349	0.259101
9.15756	-9.6911	7.42384	-9.26583	-3.39358	4.02274	3.09585	-3.20134	-104.041	-66.6488	-192.929	-136.552	44.0352	38.7396	-80.359	-53.8442
9.79282	-6.67604	7.82312	-5.78366	-2.9455	2.84026	4.18989	-2.95465	-141.782	-97.3517	-267.479	-67.4595	56.0554	32.5356	-140.564	-55.7508
12.4293	-8.19079	11.7631	-7.0886	-1.42838	2.0752	2.46459	-1.84309	-209.478	22.2732	-179.825	36.6243	39.1704	7.289	-43.5162	-5.12307
9.39272	-5.6879	8.78431	-6.49906	-2.55291	2.5725	3.34122	-2.1649	-247.238	-272.553	-172.804	-203.147	84.0795	84.074	-76.8774	-82.4517
10.5535	-6.26367	10.6317	-7.21629	-2.27589	2.54402	1.73725	-2.02725	-227.115	-227.028	-356.727	-152.463	69.3513	71.7215	-86.6085	-35.2143
10.5901	-8.73327	9.02932	-7.79466	-4.1097	4.61549	3.90997	-1.82321	-18.4343	14.9508	-167.213	5.8163	25.8826	10.2156	-38.0766	-11.8735
8.61659	-9.12853	8.06966	-8.82512	-3.03188	3.73822	2.43194	-1.31506	33.5047	4.95112	50.3185	18.0568	9.3451	15.8715	-4.14122	-9.64924
6.13164	-7.54697	7.54309	-8.64087	-3.42872	4.60982	3.47335	-2.90891	-17.6603	26.9459	-86.1998	-16.3048	23.3423	5.97849	-39.1084	-13.5515
8.79417	-8.8599	9.23	-6.72262	-1.57687	3.43063	2.19707	-1.17383	3.09281	-29.3436	-64.7271	-200.818	14.0823	17.0497	-25.6906	-38.3274
7.02248	-9.84295	6.97273	-9.62977	-1.6757	3.58615	2.41697	-1.59042	-134.781	16.9425	-148.394	10.8653	45.553	1.97588	-19.0863	-6.62901
8.63089	-7.49893	10.0665	-6.36323	-2.18601	3.96806	3.19316	-1.71833	30.6852	35.0651	3.44243	22.2994	10.1513	3.45494	-13.6158	-7.83895
8.35893	-7.52791	7.98306	-6.83897	-2.09041	1.86293	2.48618	-2.20806	-70.6482	40.7197	-72.5003	43.5195	27.8146	4.89076	-32.1595	-6.29542
6.90618	-9.52094	6.56209	-9.16602	-2.25637	4.03761	4.1636	-2.40124	18.2126	38.3529	11.7215	27.3688	6.89381	-2.81545	-13.0891	0.877666
5.9958	-10.9219	5.58689	-10.1816	-4.31225	4.05706	3.71476	-4.57475	29.0893	-5.33476	53.1411	38.8053	5.61235	20.9315	1.47344	1.30224
8.44936	-8.44107	9.01565	-7.37265	-2.10414	2.53569	2.96569	-1.82063	-106.285	-41.5004	53.9472	-65.4847	30.5351	25.1264	2.2558	-24.4409
8.09264	-9.65925	8.36091	-8.58707	-2.36796	3.07508	3.01141	-2.54805	-63.9725	41.0464	66.9231	44.8647	26.8349	0.259101	6.81001	2.21791

## Sheet: WalkMeanIA
DLSi_APIS	DLSt_APIA	SLS_APIA	CSLS_APIA	DLSi_MLIA	DLSt_MLIA	SLS_MLIA	CSLS_MLIA	DLSi_APRCIA	DLSt_APRCIA	SLS_APRCIA	CSLS_APRCIA	DLSi_MLRCIA	DLSt_MLRCIA	SLS_MLRCIA	CSLS_MLRCIA
-1.55323	-0.58695	-0.612214	-0.305834	-0.182632	-0.113966	-3.31096	4.00119	-196.067	-186.665	51.3686	50.7315	-73.6592	74.2836	-2.27889	-0.0864686
0.735861	0.965436	0.914341	-0.151612	0.19576	0.0909843	-3.74145	3.28847	-156.709	-163.284	48.0711	46.8647	-82.8585	57.9194	-2.79499	0.684872
-1.52495	-2.24501	2.70617	1.36324	-0.21118	0.828743	-1.79474	1.99455	-187.487	-225.619	61.7923	62.7592	-43.6696	38.9179	0.278129	-1.20663
0.881433	2.06779	0.0288557	-0.258677	0.237857	-0.0878844	-2.62758	2.99086	-185.763	-190.585	39.1867	38.0527	-68.9364	63.9473	-3.14845	2.48987
0.126014	1.35046	1.10142	0.972167	-0.25866	0.439283	-2.57186	2.86107	-238.844	-209.946	47.7826	45.2564	-51.0347	60.8251	-1.16908	0.622507
-0.903001	-1.37216	0.898083	0.0583294	0.308373	0.687365	-2.4161	4.83943	-131.031	-164.396	50.4614	51.25	-44.7864	76.2873	-2.87287	2.55138
-0.53025	-1.41218	0.814147	0.104898	0.248386	0.471977	-1.48641	3.48834	-134.512	-153.588	50.542	49.3423	-31.5193	60.7938	-0.701359	-1.53187
0.129444	-0.617553	-0.43945	1.19944	0.176309	0.132821	-2.31586	4.10758	-103.919	-76.9873	40.0644	39.772	-41.2673	47.4426	0.820776	-0.532584
1.49595	-0.483194	0.503407	0.791812	0.221158	0.418983	-1.27429	2.99283	-208.1	-173.262	45.4127	51.4884	-43.7336	50.6171	-0.250218	-2.12605
-2.50547	-2.91936	-1.21447	-1.90083	0.159407	0.0291413	-1.50871	2.97209	-114.998	-114.63	42.2876	43.6914	-27.8896	36.8047	0.500071	-1.51749
-0.257164	-1.23205	4.21854	2.66971	0.156975	1.47356	-1.74526	3.47328	-124.777	-122.106	55.771	55.2533	-38.0833	49.2409	-0.463513	-1.49644
-1.17152	-0.718327	1.51431	0.535245	-0.113341	0.398381	-2.46941	1.98987	-116.284	-129.911	51.0642	54.5653	-38.2713	33.3444	-1.43255	0.740803
-1.67492	0.74614	-1.11794	-0.903972	0.6617	0.561654	-2.12682	3.82364	-106.759	-84.2194	42.9401	44.3331	-43.5832	36.119	0.129832	-0.161053
-3.18432	-2.60665	-1.8078	-1.10681	-0.718458	0.430378	-4.20727	3.64136	-111.521	-111.019	42.0248	41.4876	-59.7769	64.7946	-0.263448	1.2384
1.28995	0.980569	0.446009	-0.406375	0.714476	0.136658	-1.91367	2.87713	-148.553	-159.011	41.1766	42.6496	-44.2832	48.7912	-1.72713	2.68505
-2.0458	-1.30997	-0.0547261	-0.327979	-0.25603	0.821289	-2.31379	3.27978	-112.783	-133.381	46.0769	47.8813	-37.8255	46.124	-0.0886037	2.20814
-0.58695	-1.55323	-0.305834	-0.612214	-0.113966	-0.182632	4.00119	-3.31096	-186.665	-196.067	50.7315	51.3686	74.2836	-73.6592	-0.0864686	-2.27889
0.965436	0.735861	-0.151612	0.914341	0.0909843	0.19576	3.28847	-3.74145	-163.284	-156.709	46.8647	48.0711	57.9194	-82.8585	0.684872	-2.79499
-2.24501	-1.52495	1.36324	2.70617	0.828743	-0.21118	1.99455	-1.79474	-225.619	-187.487	62.7592	61.7923	38.9179	-43.6696	-1.20663	0.278129
2.06779	0.881433	-0.258677	0.0288557	-0.0878844	0.237857	2.99086	-2.62758	-190.585	-185.763	38.0527	39.1867	63.9473	-68.9364	2.48987	-3.14845
1.35046	0.126014	0.972167	1.10142	0.439283	-0.25866	2.86107	-2.57186	-209.946	-238.844	45.2564	47.7826	60.8251	-51.0347	0.622507	-1.16908
-1.37216	-0.903001	0.0583294	0.898083	0.687365	0.308373	4.83943	-2.4161	-164.396	-131.031	51.25	50.4614	76.2873	-44.7864	2.55138	-2.87287
-1.41218	-0.53025	0.104898	0.814147	0.471977	0.248386	3.48834	-1.48641	-153.588	-134.512	49.3423	50.542	60.7938	-31.5193	-1.53187	-0.701359
-0.617553	0.129444	1.19944	-0.43945	0.132821	0.176309	4.10758	-2.31586	-76.9873	-103.919	39.772	40.0644	47.4426	-41.2673	-0.532584	0.820776
-0.483194	1.49595	0.791812	0.503407	0.418983	0.221158	2.99283	-1.27429	-173.262	-208.1	51.4884	45.4127	50.6171	-43.7336	-2.12605	-0.250218
-2.91936	-2.50547	-1.90083	-1.21447	0.0291413	0.159407	2.97209	-1.50871	-114.63	-114.998	43.6914	42.2876	36.8047	-27.8896	-1.51749	0.500071
-1.23205	-0.257164	2.66971	4.21854	1.47356	0.156975	3.47328	-1.74526	-122.106	-124.777	55.2533	55.771	49.2409	-38.0833	-1.49644	-0.463513
-0.718327	-1.17152	0.535245	1.51431	0.398381	-0.113341	1.98987	-2.46941	-129.911	-116.284	54.5653	51.0642	33.3444	-38.2713	0.740803	-1.43255
0.74614	-1.67492	-0.903972	-1.11794	0.561654	0.6617	3.82364	-2.12682	-84.2194	-106.759	44.3331	42.9401	36.119	-43.5832	-0.161053	0.129832
-2.60665	-3.18432	-1.10681	-1.8078	0.430378	-0.718458	3.64136	-4.20727	-111.019	-111.521	41.4876	42.0248	64.7946	-59.7769	1.2384	-0.263448
0.980569	1.28995	-0.406375	0.446009	0.136658	0.714476	2.87713	-1.91367	-159.011	-148.553	42.6496	41.1766	48.7912	-44.2832	2.68505	-1.72713
-1.30997	-2.0458	-0.327979	-0.0547261	0.821289	-0.25603	3.27978	-2.31379	-133.381	-112.783	47.8813	46.0769	46.124	-37.8255	2.20814	-0.0886037

## Sheet: PeakRCIA
DLSi_APRCIA	DLStAPRCIA	DLSi_MLRCIA	DLStMLRCIA
-342.229	-350.03	-127.018	127.207
-371.731	-332.876	-183.019	104.711
-614.632	-708.392	-124.595	100.652
-321.953	-371.671	-122.552	120.632
-529.249	-486.872	-124.492	122.487
-406.283	-603.832	-104.211	234.442
-309.279	-416.105	-56.9234	134.064
-220.842	-197.252	-78.4695	98.9596
-480.906	-477.396	-95.1554	130.356
-217.998	-228.088	-53.3038	69.0061
-519.971	-385.461	-123.49	124.285
-315.882	-271.298	-84.0458	61.392
-190.89	-200.132	-71.0489	63.516
-228.163	-305.492	-100.49	150.818
-474.345	-265.664	-111.514	75.7133
-346.967	-257.099	-93.6546	80.6587
-350.03	-342.229	127.207	-127.018
-332.876	-371.731	104.711	-183.019
-708.392	-614.632	100.652	-124.595
-371.671	-321.953	120.632	-122.552
-486.872	-529.249	122.487	-124.492
-603.832	-406.283	234.442	-104.211
-416.105	-309.279	134.064	-56.9234
-197.252	-220.842	98.9596	-78.4695
-477.396	-480.906	130.356	-95.1554
-228.088	-217.998	69.0061	-53.3038
-385.461	-519.971	124.285	-123.49
-271.298	-315.882	61.392	-84.0458
-200.132	-190.89	63.516	-71.0489
-305.492	-228.163	150.818	-100.49
-265.664	-474.345	75.7133	-111.514
-257.099	-346.967	80.6587	-93.6546

## Sheet: Variable_C
AvgSpeed	StrideLength	StepLength	StepWidth	Cadence	DLSi	DLSt	SLS	CSLS
964.599	1092.49	561.626	139.829	103.209	13.4086	13.4086	37.0281	37.0281
929.861	981.541	505.21	61.8186	111.841	12.0475	12.0475	38.2247	38.2247
1141.65	1128.4	589.233	69.5265	118.656	11.0871	11.0871	38.742	38.742
1207.65	1109.8	599.787	77.4127	123.288	13.7663	13.7663	35.8348	35.8348
1067.72	1125.4	623.878	115.664	106.909	13.2891	13.2891	36.4805	36.4805
1123.91	1139.98	593.805	108.597	116.523	13.2867	13.2867	36.3502	36.3502
1127.27	1163.91	610.503	123.86	113.298	12.422	12.422	37.6988	37.6988
1185.84	1131.11	626.628	55.5995	118.152	12.1151	12.1151	37.4974	37.4974
1211.23	1177.44	609.144	51.8952	120.84	12.3304	12.3304	37.5427	37.5427
1068.06	1163.67	619.21	107.167	107.427	13.1583	13.1583	37.0705	37.0705
1047.82	1063.82	567.341	114.244	113.933	13.7779	13.7779	36.3417	36.3417
1038.84	1116.71	570.974	75.399	110.403	12.9042	12.9042	37.4367	37.4367
1097.62	1102.02	558.739	63.2416	117.675	13.4073	13.4073	36.7793	36.7793
1127.9	1116.5	577.494	101.432	118.661	12.0853	12.0853	37.8475	37.8475
1074.43	1127.68	595.61	119.012	109.842	13.3419	13.3419	36.306	36.306
992.587	1085.28	559.698	126.697	111.68	12.8056	12.8056	37.2741	37.2741

## Sheet: WalkIA_C
TrailHS_APIA	TrailCTO_APIA	TrailCHS_APIA	TrailTO_APIA	TrailHS_MLIA	TrailCTO_MLIA	TrailCHS_MLIA	TrailTO_MLIA	TrailHS_APRCIA	TrailCTO_APRCIA	TrailCHS_APRCIA	TrailTO_APRCIA	TrailHS_MLRCIA	TrailCTO_MLRCIA	TrailCHS_MLRCIA	TrailTO_MLRCIA
7.45847	-7.0627	7.45847	-7.0627	-2.97612	3.50142	2.97612	-3.50142	-25.865	-16.6359	-25.865	-16.6359	22.7282	16.3405	-22.7282	-16.3405
7.32865	-7.55898	7.32865	-7.55898	-3.17645	2.73701	3.17645	-2.73701	-24.4561	24.4779	-24.4561	24.4779	26.496	2.97197	-26.496	-2.97197
8.39248	-10.0726	8.39248	-10.0726	-3.74262	3.18527	3.74262	-3.18527	-43.6832	-58.6667	-43.6832	-58.6667	30.3791	33.2376	-30.3791	-33.2376
7.55695	-6.65832	7.55695	-6.65832	-3.12769	3.04303	3.12769	-3.04303	-50.2039	-21.0203	-50.2039	-21.0203	32.5625	22.1039	-32.5625	-22.1039
6.60027	-7.36544	6.60027	-7.36544	-3.23647	3.7176	3.23647	-3.7176	-3.99491	21.3887	-3.99491	21.3887	15.7869	7.64714	-15.7869	-7.64714
8.71786	-8.60285	8.71786	-8.60285	-3.42686	3.69674	3.42686	-3.69674	-42.6023	21.8684	-42.6023	21.8684	31.3217	11.5286	-31.3217	-11.5286
8.98426	-8.9169	8.98426	-8.9169	-3.57274	3.65966	3.57274	-3.65966	-75.8427	22.314	-75.8427	22.314	42.9769	7.30437	-42.9769	-7.30437
7.20292	-6.94521	7.20292	-6.94521	-3.32168	2.41134	3.32168	-2.41134	-7.37752	-3.18693	-7.37752	-3.18693	19.3599	17.6647	-19.3599	-17.6647
9.21879	-9.04635	9.21879	-9.04635	-3.50679	2.76264	3.50679	-2.76264	-136.344	55.4322	-136.344	55.4322	49.7168	1.07422	-49.7168	-1.07422
8.34877	-8.15136	8.34877	-8.15136	-4.77306	3.93567	4.77306	-3.93567	-93.9909	3.34672	-93.9909	3.34672	50.4217	18.1877	-50.4217	-18.1877
6.73172	-7.19541	6.73172	-7.19541	-3.20984	3.38472	3.20984	-3.38472	-122.861	7.44543	-122.861	7.44543	56.5386	13.1699	-56.5386	-13.1699
9.3339	-8.48534	9.3339	-8.48534	-3.13506	2.66588	3.13506	-2.66588	-226.814	28.3639	-226.814	28.3639	66.1686	3.01996	-66.1686	-3.01996
9.70915	-7.82847	9.70915	-7.82847	-2.51674	2.55326	2.51674	-2.55326	5.75795	34.4176	5.75795	34.4176	13.3854	2.36871	-13.3854	-2.36871
9.55872	-9.10786	9.55872	-9.10786	-2.24756	2.87981	2.24756	-2.87981	-149.956	41.2049	-149.956	41.2049	34.4115	2.8172	-34.4115	-2.8172
7.34742	-8.96969	7.34742	-8.96969	-3.42564	3.0078	3.42564	-3.0078	2.03133	-99.6353	2.03133	-99.6353	10.5199	39.5746	-10.5199	-39.5746
8.13273	-6.36732	8.13273	-6.36732	-2.9109	3.54789	2.9109	-3.54789	-21.2895	-0.908132	-21.2895	-0.908132	21.8756	7.12618	-21.8756	-7.12618

## Sheet: MeanIA_C
DLSi_APIA	DLSt_APIA	SLS_APIA	CSLS_APIA	DLSi_MLIA	DLSt_MLIA	SLS_MLIA	CSLS_MLIA	DLSi_APRCIA	DLSt_APRCIA	SLS_APRCIA	CSLS_APRCIA	DLSi_MLRCIA	DLSt_MLRCIA	SLS_MLRCIA	CSLS_MLRCIA
0.667807	0.667807	-0.11113	-0.11113	0.137431	-0.137431	3.0821	-3.0821	-96.9098	-96.9098	36.6204	36.6204	43.442	-43.442	-0.717349	0.717349
-0.347879	-0.347879	0.674877	0.674877	-0.155401	0.155401	2.49399	-2.49399	-115.897	-115.897	38.5376	38.5376	46.4358	-46.4358	0.348771	-0.348771
0.448987	0.448987	0.0260499	0.0260499	-0.672216	0.672216	3.35678	-3.35678	-166.281	-166.281	49.5543	49.5543	62.9427	-62.9427	2.20756	-2.20756
0.817508	0.817508	0.484038	0.484038	-0.148485	0.148485	3.00149	-3.00149	-112.452	-112.452	45.9849	45.9849	49.1039	-49.1039	-1.21645	1.21645
-0.0467296	-0.0467296	0.0429247	0.0429247	0.139818	-0.139818	3.28127	-3.28127	-93.4833	-93.4833	39.8868	39.8868	47.5035	-47.5035	-0.938302	0.938302
-0.364785	-0.364785	0.484817	0.484817	0.227859	-0.227859	3.31562	-3.31562	-128.275	-128.275	49.6749	49.6749	52.9925	-52.9925	-0.870755	0.870755
-0.803865	-0.803865	-0.113561	-0.113561	0.330225	-0.330225	3.50583	-3.50583	-137.673	-137.673	47.2059	47.2059	56.2499	-56.2499	0.389691	-0.389691
-0.289405	-0.289405	1.14917	1.14917	-0.313692	0.313692	2.60368	-2.60368	-115.079	-115.079	42.6514	42.6514	47.9903	-47.9903	2.00563	-2.00563
-1.04058	-1.04058	0.534639	0.534639	-0.200087	0.200087	2.84275	-2.84275	-159.807	-159.807	53.7001	53.7001	54.8311	-54.8311	1.75404	-1.75404
-0.846529	-0.846529	0.7938	0.7938	-0.0803303	0.0803303	4.19368	-4.19368	-112.29	-112.29	44.8695	44.8695	59.9562	-59.9562	2.57698	-2.57698
0.828969	0.828969	0.0354787	0.0354787	-0.314476	0.314476	3.51788	-3.51788	-100.54	-100.54	42.2124	42.2124	47.6089	-47.6089	1.28663	-1.28663
-0.91216	-0.91216	0.532846	0.532846	0.0467699	-0.0467699	2.61111	-2.61111	-132.397	-132.397	46.1726	46.1726	43.0946	-43.0946	1.3824	-1.3824
-0.300678	-0.300678	0.579357	0.579357	0.328671	-0.328671	2.2336	-2.2336	-127.871	-127.871	48.4687	48.4687	37.5183	-37.5183	-1.24197	1.24197
-1.97435	-1.97435	0.529283	0.529283	0.773337	-0.773337	2.55243	-2.55243	-150.298	-150.298	52.0632	52.0632	41.2146	-41.2146	-0.72707	0.72707
0.737982	0.737982	-0.477342	-0.477342	-0.723028	0.723028	3.28075	-3.28075	-113.92	-113.92	41.8954	41.8954	45.1789	-45.1789	2.99433	-2.99433
0.494594	0.494594	0.328797	0.328797	0.56227	-0.56227	3.20433	-3.20433	-99.275	-99.275	36.6558	36.6558	45.0136	-45.0136	-0.955595	0.955595

## Sheet: PeakRCIA_C
DLSi_APRCIA	DLSi_MLRCIA	DLStAPRCIA	DLStMLRCIA
-201.688	78.4852	-201.688	-78.4852
-254.714	83.5167	-254.714	-83.5167
-362.169	124.243	-362.169	-124.243
-199.426	84.4096	-199.426	-84.4096
-237.212	97.8648	-237.212	-97.8648
-358.951	127.171	-358.951	-127.171
-372.882	130.976	-372.882	-130.976
-245.952	90.4211	-245.952	-90.4211
-423.022	117.999	-423.022	-117.999
-239.507	111.496	-239.507	-111.496
-231.212	94.2347	-231.212	-94.2347
-399.575	105.5	-399.575	-105.5
-462.511	108.564	-462.511	-108.564
-433.506	99.3094	-433.506	-99.3094
-349.503	106.666	-349.503	-106.666
-344.456	135.478	-344.456	-135.478
